# Supplementary material for: The circular RNA FAM169A functions as a competitive endogenous RNA and regulates intervertebral disc degeneration by targeting miR-583 and BTRC
Source: Cell Death Dis. 2020 May 4;11(5):315. doi: 10.1038/s41419-020-2543-8 (PMC7198574; doi:10.1038/s41419-020-2543-8)
Supplement: Supplementary file 5 — Supplementary Table S1 [file 41419_2020_2543_MOESM5_ESM.xlsx]

## Sheet: 工作表1
Differentially expressed circRNAs	logFC	AveExpr	t	P.Value	adj.P.Val	B
hsa_circ_0040039	2.95292	10.2021	99.0964	5.18542e-17	3.48991e-15	29.7655
hsa_circ_0092342	2.80756	10.4318	82.3219	3.66126e-16	1.30404e-14	27.7548
hsa_circ_0004354	2.7985	10.7759	146.109	8.64549e-19	5.49417e-16	33.7837
hsa_circ_0028173	2.79475	11.4989	140.273	1.32893e-18	5.49417e-16	33.378
hsa_circ_0047151	2.75997	10.0445	130.496	2.84697e-18	1.02989e-15	32.6483
hsa_circ_0007158	2.70015	11.7128	100.775	4.34383e-17	3.14374e-15	29.9454
hsa_circ_0008305	2.6546	9.55876	141.358	1.22513e-18	5.49417e-16	33.4551
hsa_circ_0009361	2.58137	12.8886	61.3382	8.11616e-15	1.16278e-13	24.4936
hsa_circ_0000670	2.58045	7.61037	81.081	4.29667e-16	1.39063e-14	27.5883
hsa_circ_0003266	2.54458	12.7645	141.537	1.20893e-18	5.49417e-16	33.4677
hsa_circ_0005927	2.52944	11.882	85.8635	2.34893e-16	1.02214e-14	28.2152
hsa_circ_0009172	2.52456	11.7065	124.514	4.66982e-18	1.35145e-15	32.1676
hsa_circ_0071989	2.51934	10.1819	80.1311	4.86472e-16	1.46651e-14	27.459
hsa_circ_0000549	2.44061	8.57883	125.877	4.16325e-18	1.33872e-15	32.2796
hsa_circ_0000993	2.40848	8.61308	70.6685	1.82782e-15	3.57412e-14	26.0716
hsa_circ_0057552	2.4072	7.32596	48.105	1.04546e-13	8.82086e-13	21.7602
hsa_circ_0035381	2.39106	10.8452	111.447	1.50319e-17	2.17512e-15	31.0132
hsa_circ_0004066	2.37277	9.23794	56.7207	1.84927e-14	2.22992e-13	23.6162
hsa_circ_0000026	2.30511	8.24158	73.2088	1.26008e-15	2.76263e-14	26.4629
hsa_circ_0001658	2.26993	10.5075	85.8031	2.3664e-16	1.02214e-14	28.2076
hsa_circ_0079480	2.26684	9.18944	83.6664	3.0867e-16	1.17538e-14	27.9321
hsa_circ_0024162	2.24389	8.36813	73.9449	1.13405e-15	2.58421e-14	26.5736
hsa_circ_0000512	2.23105	6.9841	68.5187	2.53054e-15	4.72477e-14	25.7286
hsa_circ_0075504	2.18351	7.72336	36.2184	2.05407e-12	1.05962e-11	18.5462
hsa_circ_0092341	2.17965	9.08632	84.1492	2.90511e-16	1.12099e-14	27.9951
hsa_circ_0001605	2.16915	9.08601	104.332	3.01346e-17	2.7253e-15	30.3153
hsa_circ_0050867	2.14788	12.8681	142.81	1.10002e-18	5.49417e-16	33.5569
hsa_circ_0007360	2.14442	10.1303	61.577	7.79103e-15	1.13303e-13	24.5371
hsa_circ_0068462	2.14374	9.88505	71.013	1.73655e-15	3.44217e-14	26.1256
hsa_circ_0041019	2.13474	8.19033	101.966	3.83789e-17	3.08523e-15	30.0709
hsa_circ_0001568	2.12437	11.6198	112.044	1.42079e-17	2.16409e-15	31.0694
hsa_circ_0004552	2.11968	10.6612	78.1207	6.35787e-16	1.75126e-14	27.1797
hsa_circ_0079375	2.10831	8.32478	20.4451	7.89514e-10	2.20972e-09	12.0784
hsa_circ_0040507	2.08017	10.043	78.0551	6.41443e-16	1.75126e-14	27.1704
hsa_circ_0077526	2.04292	11.5303	40.5202	6.33413e-13	3.92864e-12	19.8187
hsa_circ_0083294	2.02735	8.05289	53.8868	3.1705e-14	3.28034e-13	23.04
hsa_circ_0065173	2.02202	8.00202	84.7323	2.70123e-16	1.11677e-14	28.0705
hsa_circ_0005918	2.01463	7.38054	52.918	3.83697e-14	3.78983e-13	22.8357
hsa_circ_0047841	2.01077	8.24837	81.7004	3.96559e-16	1.34167e-14	27.6718
hsa_circ_0005075	2.01012	10.5462	89.5244	1.51279e-16	7.16224e-15	28.6696
hsa_circ_0008911	2.00687	7.22482	55.2999	2.41489e-14	2.66743e-13	23.3311
hsa_circ_0008742	-2.00472	5.65499	-35.6131	2.45065e-12	1.23128e-11	18.355
hsa_circ_0003528	-2.01797	10.7582	-103.968	3.12668e-17	2.74201e-15	30.278
hsa_circ_0017713	-2.02114	6.53475	-17.0481	5.09788e-09	1.23562e-08	10.0471
hsa_circ_0006932	-2.02482	6.7604	-46.5484	1.47701e-13	1.17431e-12	21.3886
hsa_circ_0045714	-2.02856	11.979	-119.151	7.42854e-18	1.65371e-15	31.7122
hsa_circ_0083172	-2.03092	11.6189	-20.4885	7.72443e-10	2.17034e-09	12.1022
hsa_circ_0013339	-2.04005	8.19992	-75.2744	9.39975e-16	2.25844e-14	26.7705
hsa_circ_0002089	-2.05936	6.13133	-56.0631	2.09062e-14	2.41736e-13	23.4852
hsa_circ_0078368	-2.06633	6.64357	-29.8102	1.57369e-11	6.39642e-11	16.3377
hsa_circ_0007018	-2.0739	10.1765	-77.5936	6.82794e-16	1.84673e-14	27.1051
hsa_circ_0000815	-2.08076	5.95797	-51.8793	4.72616e-14	4.54402e-13	22.6124
hsa_circ_0063865	-2.09128	5.99465	-51.0111	5.64372e-14	5.28574e-13	22.4222
hsa_circ_0032664	-2.1034	8.9747	-102.781	3.52884e-17	2.91785e-15	30.1558
hsa_circ_0006956	-2.11639	8.05334	-100.748	4.35643e-17	3.14374e-15	29.9424
hsa_circ_0003502	-2.12885	9.69103	-82.1487	3.74339e-16	1.30523e-14	27.7318
hsa_circ_0004565	-2.1523	9.7478	-54.5203	2.8038e-14	2.96138e-13	23.1715
hsa_circ_0000091	-2.15637	11.5037	-116.275	9.61178e-18	1.73853e-15	31.4577
hsa_circ_0016863	-2.15745	8.74934	-77.4247	6.98643e-16	1.85358e-14	27.0811
hsa_circ_0040016	-2.18316	7.54668	-49.1721	8.30181e-14	7.23657e-13	22.008
hsa_circ_0087275	-2.18686	6.36172	-45.9225	1.70273e-13	1.3211e-12	21.2355
hsa_circ_0006098	-2.20743	7.6482	-34.3939	3.52898e-12	1.68808e-11	17.9599
hsa_circ_0001693	-2.20771	10.7938	-68.6989	2.46154e-15	4.62578e-14	25.7578
hsa_circ_0000720	-2.22341	9.48107	-104.358	3.00569e-17	2.7253e-15	30.3179
hsa_circ_0001293	-2.24101	8.46647	-74.3214	1.07498e-15	2.48878e-14	26.6298
hsa_circ_0002437	-2.28761	10.5306	-58.7046	1.28799e-14	1.63484e-13	24.002
hsa_circ_0071129	-2.33411	9.13495	-38.2413	1.16225e-12	6.45595e-12	19.1625
hsa_circ_0056548	-2.33674	10.3695	-58.0642	1.44558e-14	1.80323e-13	23.879
hsa_circ_0020048	-2.34315	10.0573	-107.435	2.21245e-17	2.3385e-15	30.6263
hsa_circ_0022603	-2.34979	9.9942	-65.9604	3.77761e-15	6.3108e-14	25.305
hsa_circ_0000357	-2.36069	9.79296	-59.3903	1.13985e-14	1.48591e-13	24.1322
hsa_circ_0013912	-2.37753	11.9422	-103.076	3.42405e-17	2.91447e-15	30.1863
hsa_circ_0080210	-2.38587	8.67602	-41.6662	4.72731e-13	3.10303e-12	20.1347
hsa_circ_0020249	-2.38907	6.1998	-56.4478	1.94552e-14	2.30752e-13	23.562
hsa_circ_0001749	-2.4164	10.776	-76.6368	7.78136e-16	1.99285e-14	26.9684
hsa_circ_0007042	-2.44971	7.46024	-109.108	1.87991e-17	2.3385e-15	30.7896
hsa_circ_0003638	-2.45692	6.80303	-50.7369	5.97265e-14	5.50638e-13	22.3614
hsa_circ_0088062	-2.46915	8.72323	-89.6966	1.48247e-16	7.15043e-15	28.6904
hsa_circ_0070114	-2.52542	10.155	-47.3838	1.22528e-13	9.98864e-13	21.5896
hsa_circ_0000849	-2.5745	9.10005	-60.8864	8.77287e-15	1.22651e-13	24.4109
hsa_circ_0001306	-2.57583	10.2096	-52.5902	4.09604e-14	4.03195e-13	22.7658
hsa_circ_0092314	-2.61631	11.5634	-53.6159	3.3431e-14	3.4187e-13	22.9833
hsa_circ_0089294	-2.62069	9.59281	-84.921	2.63865e-16	1.1067e-14	28.0948
hsa_circ_0032253	-2.64087	11.718	-27.7336	3.34171e-11	1.26582e-10	15.5195
hsa_circ_0044638	-2.67355	10.4215	-61.0943	8.46376e-15	1.20069e-13	24.449
hsa_circ_0052612	-2.72866	7.11312	-81.0678	4.30402e-16	1.39063e-14	27.5866
hsa_circ_0062813	-2.73848	10.0135	-106.923	2.32682e-17	2.3385e-15	30.5756
hsa_circ_0021535	-2.74715	8.61641	-94.0219	9.02435e-17	5.36328e-15	29.2002
hsa_circ_0015966	-2.76482	7.04796	-71.5273	1.60946e-15	3.25261e-14	26.2056
hsa_circ_0002021	-2.77375	10.7898	-112.055	1.4194e-17	2.16409e-15	31.0704
hsa_circ_0061853	-2.77532	9.71775	-66.2653	3.59858e-15	6.12605e-14	25.3564
hsa_circ_0035875	-2.80135	7.16684	-75.4257	9.20291e-16	2.25705e-14	26.7927
hsa_circ_0050205	-2.82586	11.0344	-163.968	2.56178e-19	5.49417e-16	34.9051
hsa_circ_0091570	-2.8641	9.78495	-100.536	4.45381e-17	3.14374e-15	29.92
hsa_circ_0001345	-2.89826	8.73263	-116.999	9.003e-18	1.73698e-15	31.5225
hsa_circ_0032254	-2.95578	10.5686	-79.5687	5.23937e-16	1.54722e-14	27.3816
hsa_circ_0075071	-3.0009	8.15632	-61.95	7.31116e-15	1.07952e-13	24.6047
hsa_circ_0037896	-3.04043	6.93981	-89.769	1.46991e-16	7.15043e-15	28.6992
hsa_circ_0003526	-3.07442	8.14695	-71.4745	1.62203e-15	3.25261e-14	26.1974
hsa_circ_0072464	-3.08643	10.126	-147.805	7.65442e-19	5.49417e-16	33.8977
hsa_circ_0003183	-3.08924	8.55803	-73.0831	1.28309e-15	2.79194e-14	26.4439
hsa_circ_0003258	-3.1794	7.55805	-75.2915	9.37719e-16	2.25844e-14	26.773
hsa_circ_0036763	-3.31842	9.68447	-84.2581	2.8658e-16	1.12099e-14	28.0092
hsa_circ_0082686	-3.31923	10.2578	-50.656	6.07378e-14	5.5625e-13	22.3434
