# Supplementary material for: The circular RNA FAM169A functions as a competitive endogenous RNA and regulates intervertebral disc degeneration by targeting miR-583 and BTRC
Source: Cell Death Dis. 2020 May 4;11(5):315. doi: 10.1038/s41419-020-2543-8 (PMC7198574; doi:10.1038/s41419-020-2543-8)
Supplement: Supplementary file 6 — Supplementary Table S2 [file 41419_2020_2543_MOESM6_ESM.xlsx]

## Sheet: 工作表1
Defferentially expressed miRNAs	logFC	AveExpr	t	P.Value	adj.P.Val	B
hsa-miR-1184	-4.74676	-1.45664	-3.65504	0.00427864	0.208584	-1.7297
hsa-miR-583	-4.37461	-0.39054	-2.57856	0.0270738	0.329219	-3.32021
hsa-miR-3131	-4.12383	-0.26515	-2.6588	0.0235635	0.315093	-3.20066
hsa-miR-3622b-5p	-4.09581	-0.251142	-2.479	0.0321568	0.34241	-3.46798
hsa-miR-3648	-4.04928	-1.39559	-3.6051	0.0046523	0.208584	-1.80143
hsa-miR-125b-1-3p	-3.20895	-5.38752	-3.35806	0.00706525	0.208584	-2.16058
hsa-miR-1273g-3p	-2.87896	-2.14582	-4.09259	0.00207975	0.170836	-1.11632
hsa-miR-542-5p	-2.78506	-0.598758	-3.34345	0.00724336	0.208584	-2.18204
hsa-miR-4769-5p	-2.70404	-1.13496	-4.63499	0.000880179	0.169763	-0.399199
hsa-miR-1827	-2.3509	0.177806	-3.53781	0.00521003	0.208584	-1.89856
hsa-miR-335-3p	-2.26704	-2.78877	-2.68905	0.0223607	0.306129	-3.1555
hsa-miR-5100	-2.09001	3.12796	-2.74454	0.020312	0.291985	-3.07261
hsa-miR-3173-3p	-2.06057	-2.7918	-3.01039	0.0128257	0.225842	-2.6754
hsa-miR-486-5p	-1.98363	-0.657941	-2.78904	0.0188058	0.291985	-3.0061
hsa-miR-4657	-1.97045	-3.17937	-2.4467	0.034	0.347001	-3.51575
hsa-miR-185-5p	-1.91608	-0.881112	-3.18919	0.00942922	0.218347	-2.40958
hsa-miR-1252-5p	-1.8901	-2.09744	-2.80004	0.0184509	0.291985	-2.98965
hsa-miR-5002-5p	-1.86409	-4.18749	-3.07615	0.0114514	0.225842	-2.57744
hsa-miR-4306	-1.84644	4.65606	-4.24874	0.00161705	0.169763	-0.904673
hsa-miR-4674	-1.83483	-2.31312	-3.31281	0.00763172	0.208964	-2.22706
hsa-miR-4795-3p	-1.69305	-3.36668	-2.43541	0.0346685	0.347001	-3.53243
hsa-miR-5704	-1.66799	-3.17094	-2.77157	0.0193833	0.291985	-3.03222
hsa-miR-4434	-1.61352	-2.45776	-2.87158	0.0163022	0.271406	-2.8827
hsa-miR-302a-3p	-1.51362	-4.98512	-3.02284	0.0125533	0.225842	-2.65684
hsa-miR-631	1.53517	-1.78014	3.0043	0.0129614	0.225842	-2.6845
hsa-miR-4656	1.54435	-3.75567	3.61814	0.00455158	0.208584	-1.78267
hsa-miR-3196	1.69593	-1.5286	3.15526	0.00999464	0.218347	-2.45987
hsa-miR-1185-1-3p	1.76705	-4.61584	2.42259	0.035443	0.347001	-3.55134
hsa-miR-518a-5p,hsa-miR-527	1.78365	-4.22843	2.51142	0.0304061	0.329878	-3.41995
hsa-miR-3945	1.82684	-1.80876	3.71184	0.00389124	0.208584	-1.64852
hsa-miR-330-5p	1.88207	-6.04243	3.11926	0.0106325	0.218347	-2.51333
hsa-miR-4741	1.8847	-0.39179	3.24077	0.00863163	0.218347	-2.33328
hsa-miR-183-3p	1.88637	1.85073	3.16502	0.00982862	0.218347	-2.44541
hsa-miR-5008-3p	1.93514	-1.22046	3.3425	0.00725508	0.208584	-2.18343
hsa-miR-4723-5p	1.9961	-3.96089	3.46957	0.00584676	0.208584	-1.99763
hsa-miR-933	2.02439	-4.78876	3.12954	0.0104464	0.218347	-2.49807
hsa-miR-4317	2.07302	-3.66946	4.32531	0.00143103	0.169763	-0.802393
hsa-miR-4758-5p	2.15122	-2.96229	3.58521	0.00481045	0.208584	-1.83009
hsa-miR-4731-3p	2.16083	-4.29559	2.41913	0.0356548	0.347001	-3.55644
hsa-miR-3127-5p	2.20933	-5.71396	2.58424	0.0268093	0.329219	-3.31176
hsa-miR-516a-5p	2.24591	-3.7546	3.97696	0.00251088	0.18047	-1.27561
hsa-miR-548at-5p	2.25539	-0.805679	3.45721	0.00597038	0.208584	-2.01563
hsa-miR-431-5p	2.55162	-2.22822	2.52995	0.0294481	0.329219	-3.39246
hsa-miR-451b	2.62547	-2.38582	2.42561	0.0352589	0.347001	-3.54688
hsa-miR-328-5p	2.64069	-3.57137	3.35741	0.00707308	0.208584	-2.16154
hsa-miR-4450	3.4153	-3.53459	4.19193	0.00177144	0.169763	-0.98121
hsa-miR-887-3p	3.51739	-5.55842	5.70635	0.000181951	0.104622	0.86095
hsa-miR-3150a-3p	4.17317	-3.61551	4.43253	0.00120758	0.169763	-0.660876
hsa-miR-92a-3p	4.76629	-0.587057	2.72501	0.0210107	0.294663	-3.10179
