# Supplementary material for: The circular RNA FAM169A functions as a competitive endogenous RNA and regulates intervertebral disc degeneration by targeting miR-583 and BTRC
Source: Cell Death Dis. 2020 May 4;11(5):315. doi: 10.1038/s41419-020-2543-8 (PMC7198574; doi:10.1038/s41419-020-2543-8)
Supplement: Supplementary file 7 — Supplementary Table S3 [file 41419_2020_2543_MOESM7_ESM.xlsx]

## Sheet: 工作表1
Differentially expressed mRNAs	logFC	AveExpr	t	P.Value	adj.P.Val	B
HBA2	7.85647	11.9168	57.19	4.19447e-15	4.06616e-11	23.5354
HBA1	7.96886	11.9101	54.4747	7.19611e-15	4.06616e-11	23.1923
IL27RA	-6.19345	9.82931	-47.7993	3.06673e-14	1.15524e-10	22.2036
SERPINA3	5.2268	9.00002	44.418	6.91353e-14	1.68885e-10	21.6083
FAM178A	-6.35822	9.84818	-44.1075	7.47212e-14	1.68885e-10	21.5499
ANKRD50	-5.07345	11.0199	-42.969	9.98172e-14	1.79993e-10	21.3301
SNUPN	-5.39956	12.8835	-42.5419	1.1149e-13	1.79993e-10	21.2453
COL1A2	6.92046	10.7208	41.4098	1.50277e-13	2.12285e-10	21.0138
NGDN	-5.25851	11.4287	-39.8094	2.32424e-13	2.91847e-10	20.6693
SYNJ1	-6.05527	10.9233	-37.5485	4.4368e-13	5.01402e-10	20.1453
KIAA0319	-6.95525	8.41999	-34.9791	9.70802e-13	9.41895e-10	19.4906
ZNF324B	-5.23592	11.0733	-34.8848	1.00015e-12	9.41895e-10	19.4653
KLF10	-4.88316	13.6652	-34.3168	1.19888e-12	1.04219e-09	19.3106
PRR5-ARHGAP8	-4.34195	13.8072	-33.6847	1.47188e-12	1.18812e-09	19.1342
PPP2CB	-5.80284	11.6203	-32.8948	1.91228e-12	1.40882e-09	18.9072
MANBAL	-5.80598	9.10455	-32.7693	1.99462e-12	1.40882e-09	18.8704
SBNO1	-4.59149	5.09646	-32.3538	2.29599e-12	1.5263e-09	18.7473
LUM	5.37763	8.00624	31.1815	3.44838e-12	2.16501e-09	18.388
B4GALNT2	-6.17793	10.5632	-30.3344	4.67035e-12	2.77787e-09	18.117
GNE	-5.85776	10.9655	-29.7436	5.79928e-12	3.27688e-09	17.9219
MFAP4	5.76594	6.57317	29.4816	6.39233e-12	3.43999e-09	17.8338
HBB	8.22494	11.6269	29.0143	7.6208e-12	3.91467e-09	17.674
PRELP	3.4706	10.4153	28.281	1.00981e-11	4.96167e-09	17.4165
FAM198A	-3.76627	8.86641	-28.0676	1.0975e-11	5.09058e-09	17.3399
PCOLCE2	4.98735	7.6639	28.0019	1.12614e-11	5.09058e-09	17.3162
DEFA3	3.21536	10.9203	27.6883	1.27446e-11	5.53951e-09	17.202
NKG7	4.99156	5.84623	27.1248	1.59733e-11	6.55791e-09	16.9926
LY6G6F	-4.27385	5.00422	-27.0618	1.63869e-11	6.55791e-09	16.9689
TREM1	4.83019	5.78822	26.9293	1.72938e-11	6.55791e-09	16.9187
HEATR7A	-5.23494	12.3938	-26.8895	1.75767e-11	6.55791e-09	16.9036
JUNB	3.80906	10.3553	26.8328	1.79891e-11	6.55791e-09	16.8819
CEBPB	3.9532	8.28697	26.6377	1.94893e-11	6.88277e-09	16.8071
GREM1	5.24242	6.31149	25.8646	2.69222e-11	9.21963e-09	16.5039
HTRA1	3.58051	7.5317	25.2496	3.50479e-11	1.13278e-08	16.2547
PKD1	4.30724	5.41285	25.2473	3.50829e-11	1.13278e-08	16.2537
QRICH1	-3.58157	14.1774	-24.7783	4.30822e-11	1.32984e-08	16.0585
SLC25A37	3.77803	7.41411	24.7544	4.35395e-11	1.32984e-08	16.0485
APLN	4.28977	5.6946	24.6448	4.57075e-11	1.35932e-08	16.0022
CHI3L1	3.66529	5.39223	24.0899	5.86425e-11	1.67386e-08	15.7639
BRI3	3.11911	8.84634	24.0674	5.92466e-11	1.67386e-08	15.7541
PLAGL1	-6.92224	8.27887	-23.4637	7.82174e-11	2.1227e-08	15.4869
HIST2H3D	2.83238	10.1507	23.4248	7.9646e-11	2.1227e-08	15.4694
RNF14	-4.42309	10.3836	-23.3949	8.07681e-11	2.1227e-08	15.4559
PHLDB2	-3.87104	7.87516	-23.3287	8.33089e-11	2.13971e-08	15.426
TWIST1	4.3546	5.36664	23.1274	9.15803e-11	2.29989e-08	15.3345
LRRC15	4.35763	6.1355	22.8204	1.0597e-10	2.60341e-08	15.1932
PEX5	-2.86786	11.5018	-22.6148	1.16971e-10	2.76802e-08	15.0972
C13orf15	2.56192	9.00769	22.6043	1.17569e-10	2.76802e-08	15.0923
TRAPPC5	-4.54261	13.7169	-22.5081	1.23169e-10	2.84068e-08	15.047
FADS2	-4.7992	7.52699	-22.3643	1.32089e-10	2.98549e-08	14.9789
S100A1	4.57756	6.74917	22.2188	1.41836e-10	3.14291e-08	14.9095
ERLIN1	-3.37907	9.16839	-21.9112	1.65125e-10	3.58862e-08	14.761
PPBP	4.50121	5.63208	21.8672	1.68778e-10	3.59879e-08	14.7396
HIST1H2AG	3.77991	7.45199	21.7513	1.78844e-10	3.73232e-08	14.6829
C18orf19	-5.03764	11.6771	-21.7125	1.82359e-10	3.73232e-08	14.6638
MKKS	-2.50908	10.1755	-21.6773	1.85607e-10	3.73232e-08	14.6465
IGFBP4	4.55676	11.0755	21.6492	1.88251e-10	3.73232e-08	14.6327
EIF1	3.02789	10.2946	21.5525	1.97656e-10	3.85122e-08	14.5848
POLR2J2	2.70555	7.18622	21.3828	2.15434e-10	4.12648e-08	14.5003
BRD9	-2.78925	9.3924	-21.2916	2.25692e-10	4.25091e-08	14.4545
LGALS3	3.18863	9.80437	21.2429	2.31385e-10	4.28669e-08	14.43
NXPH4	4.64643	7.08668	20.9577	2.68056e-10	4.88597e-08	14.2851
SLC36A3	-2.52326	8.25497	-20.7678	2.95958e-10	5.20063e-08	14.1874
RBM38	5.36989	9.41068	20.7672	2.96047e-10	5.20063e-08	14.1871
GRK1	-5.91201	5.88356	-20.7474	2.99125e-10	5.20063e-08	14.1768
NCAN	3.27396	6.90069	20.4938	3.41915e-10	5.85451e-08	14.0446
TMEM177	-3.65679	7.95287	-20.4428	3.51302e-10	5.92546e-08	14.0178
STC2	-3.87646	4.88936	-20.2672	3.85819e-10	6.41198e-08	13.9249
HIST1H4E	3.01048	10.0095	20.2312	3.93347e-10	6.44234e-08	13.9057
TXNRD1	3.54097	7.58671	20.1112	4.19601e-10	6.75164e-08	13.8415
NDUFA4L2	3.19	13.0087	20.0686	4.29359e-10	6.75164e-08	13.8187
NUP62	-2.61696	10.0166	-20.0652	4.30155e-10	6.75164e-08	13.8169
ATP8B3	-3.3906	8.92682	-19.9542	4.5685e-10	7.07241e-08	13.757
TSPAN4	-3.1045	8.14097	-19.8317	4.88431e-10	7.37684e-08	13.6905
DLX4	3.52658	5.35961	19.8091	4.94497e-10	7.37684e-08	13.6782
NDRG4	-2.80243	12.4261	-19.8032	4.96097e-10	7.37684e-08	13.675
C14orf176	-3.58665	4.64909	-19.5626	5.66454e-10	8.31363e-08	13.5428
SOD3	-3.17694	10.5369	-19.4818	5.92423e-10	8.5833e-08	13.4981
LECT1	3.75349	5.16487	19.2715	6.66373e-10	9.423e-08	13.3805
COL2A1	2.80482	6.70243	19.2417	6.77651e-10	9.423e-08	13.3637
HMGCR	3.49605	7.41636	19.2386	6.7883e-10	9.423e-08	13.362
GRIPAP1	-2.66615	8.6011	-19.2258	6.83732e-10	9.423e-08	13.3548
COL8A2	4.58184	6.72874	19.0821	7.41638e-10	1.00979e-07	13.2734
SPARC	2.36867	11.4737	18.9727	7.89244e-10	1.06182e-07	13.2111
CRLF1	2.77854	9.26901	18.8506	8.46367e-10	1.11475e-07	13.141
HIST1H2BC	2.62548	9.28092	18.8466	8.48317e-10	1.11475e-07	13.1387
RPL19	2.17434	11.3171	18.6916	9.27584e-10	1.20008e-07	13.049
NOL3	2.92905	7.10134	18.6788	9.3449e-10	1.20008e-07	13.0416
CYTL1	-3.33204	7.75742	-18.6187	9.67638e-10	1.22214e-07	13.0066
SCRG1	3.78472	9.15215	18.6087	9.73296e-10	1.22214e-07	13.0007
LCOR	-2.72033	8.96495	-18.5863	9.86007e-10	1.22449e-07	12.9877
XPOT	2.62467	7.73336	18.4345	1.07746e-09	1.32352e-07	12.8984
RGS11	4.21523	6.58919	18.3679	1.12043e-09	1.3615e-07	12.8591
RPS29	2.39189	12.7392	18.2522	1.19955e-09	1.44213e-07	12.7903
PF4	4.14392	5.76828	18.1935	1.242e-09	1.47746e-07	12.7553
FNDC1	2.81624	6.62621	18.116	1.30059e-09	1.53103e-07	12.7088
SLC16A3	-3.24661	8.69324	-17.9737	1.41613e-09	1.63881e-07	12.6229
GFI1	-2.67152	9.9883	-17.963	1.42526e-09	1.63881e-07	12.6164
PARP16	-2.48697	8.12734	-17.9345	1.44992e-09	1.63881e-07	12.5991
APOD	-6.37164	8.87244	-17.9342	1.45015e-09	1.63881e-07	12.5989
C2orf82	-2.22382	10.8679	-17.8715	1.506e-09	1.68508e-07	12.5607
TOB1	3.07358	5.0017	17.8155	1.55787e-09	1.72602e-07	12.5265
FLRT2	4.28925	6.22247	17.7828	1.589e-09	1.74343e-07	12.5065
RAB6C	2.21975	8.20226	17.7247	1.64615e-09	1.75796e-07	12.4707
ZFP36	3.16255	7.75161	17.7036	1.66737e-09	1.75796e-07	12.4578
MYO1C	2.65925	8.73703	17.7012	1.66981e-09	1.75796e-07	12.4563
THADA	4.13141	7.55165	17.6968	1.67429e-09	1.75796e-07	12.4536
PRRT1	-4.94456	5.46424	-17.6912	1.68003e-09	1.75796e-07	12.4501
KLF4	3.44637	8.02773	17.662	1.71025e-09	1.77317e-07	12.4321
PPP2R1A	2.16122	8.75037	17.5844	1.79335e-09	1.82703e-07	12.384
ACAN	4.04857	8.36726	17.5833	1.79453e-09	1.82703e-07	12.3834
POLR2C	2.95287	7.55568	17.5473	1.83461e-09	1.85115e-07	12.361
UBA1	-2.99747	7.98171	-17.4562	1.94039e-09	1.92588e-07	12.3042
FUT3	2.71923	8.39484	17.4543	1.94275e-09	1.92588e-07	12.303
SCARA3	3.50929	7.01963	17.4294	1.97282e-09	1.93868e-07	12.2874
HPR	-3.19545	4.69122	-17.3187	2.11286e-09	2.0584e-07	12.2178
GLTPD2	-2.35964	8.46012	-17.2652	2.18443e-09	2.0984e-07	12.184
S100A8	2.95055	7.55427	17.2604	2.19105e-09	2.0984e-07	12.1809
KCNN4	-5.00666	5.94332	-17.1652	2.3254e-09	2.20835e-07	12.1205
RBM9	-5.85223	7.95028	-17.1137	2.40178e-09	2.24059e-07	12.0877
CLEC3B	2.70694	6.5564	17.1118	2.40466e-09	2.24059e-07	12.0865
C1orf26	-2.93896	7.31834	-17.1024	2.41883e-09	2.24059e-07	12.0805
KLF8	-3.27677	7.25081	-17.0688	2.47053e-09	2.26988e-07	12.059
MFAP2	-5.84304	9.77161	-16.9562	2.6528e-09	2.41768e-07	11.9866
FBXO32	-3.77948	5.14583	-16.9164	2.72073e-09	2.45976e-07	11.9609
HIST1H2BK	2.54506	10.1251	16.878	2.788e-09	2.50057e-07	11.936
MEF2D	3.11221	6.39244	16.8514	2.83565e-09	2.52203e-07	11.9188
COL9A3	2.65245	8.15329	16.8398	2.85656e-09	2.52203e-07	11.9113
DEXI	2.5502	7.52947	16.788	2.95281e-09	2.5762e-07	11.8776
INTS3	3.12086	4.86999	16.7823	2.9635e-09	2.5762e-07	11.8739
GAPDH	2.03491	11.9941	16.6156	3.2988e-09	2.82422e-07	11.7646
RP9	2.58952	5.01551	16.5312	3.48421e-09	2.96053e-07	11.7089
PTPRB	4.01038	5.58382	16.4987	3.5586e-09	2.99152e-07	11.6873
CD99	2.12762	8.5121	16.4848	3.59081e-09	2.99152e-07	11.6781
KCNG1	4.22028	5.86104	16.4809	3.60009e-09	2.99152e-07	11.6755
NDUFS6	-4.3418	8.87305	-16.4494	3.67456e-09	3.03111e-07	11.6546
MAFB	3.66698	5.53999	16.4135	3.76176e-09	3.08055e-07	11.6306
PFKFB2	-3.69525	5.71172	-16.2905	4.07788e-09	3.31541e-07	11.5482
BCL2L2	2.3203	6.99346	16.2473	4.19542e-09	3.3866e-07	11.5192
CCDC30	-5.76449	7.86157	-16.2224	4.26502e-09	3.41693e-07	11.5024
SIAH1	3.48082	7.22851	16.2123	4.29346e-09	3.41693e-07	11.4956
HIST1H2BJ	2.54562	7.05098	16.1899	4.35776e-09	3.44385e-07	11.4804
NQO2	2.97788	5.72962	16.0471	4.79147e-09	3.75405e-07	11.3833
AEBP1	2.84621	6.30608	16.0392	4.81671e-09	3.75405e-07	11.3779
MLNR	-2.36937	6.59653	-16.0087	4.9158e-09	3.80503e-07	11.3571
FAU	-2.05704	9.73754	-15.9619	5.07227e-09	3.89943e-07	11.325
LTBP2	2.91821	7.11197	15.924	5.20314e-09	3.97302e-07	11.2989
TMEM132D	-3.44685	4.53361	-15.8627	5.42225e-09	4.11254e-07	11.2567
LOXL3	4.21817	6.1483	15.7577	5.82141e-09	4.3568e-07	11.1838
PTGES	4.05035	5.83316	15.7324	5.92231e-09	4.38551e-07	11.1662
RPL15	2.73549	10.0076	15.7286	5.93737e-09	4.38551e-07	11.1636
CILP2	3.01628	8.13216	15.7156	5.99036e-09	4.39591e-07	11.1545
FAM134A	-3.3021	4.98612	-15.69	6.09565e-09	4.44432e-07	11.1366
NHP2L1	-4.40427	5.45117	-15.674	6.16227e-09	4.46409e-07	11.1255
CEBPG	3.12283	6.38232	15.6625	6.21092e-09	4.47067e-07	11.1174
PCBP1	2.47889	9.58816	15.6024	6.47148e-09	4.60178e-07	11.0752
XCR1	2.44108	6.93323	15.6017	6.47449e-09	4.60178e-07	11.0748
BTBD3	-3.06315	7.00742	-15.533	6.78685e-09	4.76386e-07	11.0264
PTP4A3	3.42637	6.92127	15.5082	6.9036e-09	4.8159e-07	11.0089
COL5A3	-3.14171	4.52811	-15.4384	7.24464e-09	4.99218e-07	10.9593
CRIP2	-2.13279	9.92516	-15.3699	7.59656e-09	5.20295e-07	10.9106
SOCS3	2.47134	7.8003	15.3219	7.8544e-09	5.34714e-07	10.8763
YBX1	2.25992	10.1016	15.2538	8.23635e-09	5.57359e-07	10.8275
RELL1	2.53982	6.95665	15.1431	8.90114e-09	5.95218e-07	10.7476
TMEM45A	3.50382	5.86835	15.1212	9.0398e-09	6.00934e-07	10.7317
CHD5	-3.27788	4.56052	-15.0897	9.24283e-09	6.10838e-07	10.7088
SLC35E2	-4.16269	5.70633	-14.965	1.00971e-08	6.59795e-07	10.6177
EIF4A2	2.37112	7.61867	14.9645	1.01004e-08	6.59795e-07	10.6174
TNFSF11	-2.59331	9.76883	-14.9116	1.04887e-08	6.73479e-07	10.5785
MARVELD1	2.42833	6.14468	14.8945	1.0617e-08	6.74716e-07	10.566
ITGBL1	2.72399	4.99744	14.8932	1.06273e-08	6.74716e-07	10.565
HAVCR1	-2.97916	9.62167	-14.8653	1.08412e-08	6.8374e-07	10.5445
DARS	2.28927	9.27658	14.859	1.08905e-08	6.8374e-07	10.5398
TPCN2	3.7913	5.54455	14.7915	1.14308e-08	7.13698e-07	10.4898
HIST1H4B	2.53938	7.32298	14.7389	1.18717e-08	7.37156e-07	10.4508
GUCY1A3	-2.37237	8.05425	-14.7063	1.21545e-08	7.42477e-07	10.4265
FAM75A2	3.15554	4.98104	14.6884	1.23131e-08	7.48123e-07	10.4131
NRN1	2.94141	4.98108	14.6788	1.23992e-08	7.49326e-07	10.4059
GNG4	2.37333	10.5501	14.5278	1.38385e-08	8.27454e-07	10.2925
TSHZ3	2.83621	6.07	14.4763	1.43709e-08	8.50288e-07	10.2535
LGMN	-2.36619	7.65806	-14.4666	1.44726e-08	8.51847e-07	10.2462
SAT2	2.48537	6.1012	14.4227	1.49472e-08	8.75223e-07	10.2129
CDK2AP1	2.43503	9.99675	14.4045	1.51485e-08	8.82437e-07	10.1991
HHIPL1	2.9143	6.41486	14.3655	1.55912e-08	8.94843e-07	10.1693
CCND2	4.12545	7.19226	14.3648	1.5599e-08	8.94843e-07	10.1688
RPS6	2.1035	12.988	14.3234	1.60836e-08	9.17985e-07	10.1371
ZFX	2.62877	8.65892	14.3085	1.62626e-08	9.23535e-07	10.1257
YTHDF2	-2.40058	7.85747	-14.2872	1.65208e-08	9.33509e-07	10.1094
PTTG1IP	2.06649	10.7289	14.2795	1.66165e-08	9.34243e-07	10.1034
HIST2H2AB	2.19271	8.21478	14.2399	1.71129e-08	9.57388e-07	10.0729
SLC26A1	2.60976	7.67292	14.2133	1.74546e-08	9.67724e-07	10.0525
JUN	2.14731	7.7697	14.2122	1.74689e-08	9.67724e-07	10.0516
TBCCD1	-2.99609	4.63584	-14.1684	1.805e-08	9.9504e-07	10.0178
HIST1H3J	3.00202	6.02928	14.1295	1.85831e-08	1.01625e-06	9.98762
HIST1H2BE	2.06445	7.18453	13.9263	2.16609e-08	1.16566e-06	9.82885
TCHP	2.93729	6.01297	13.9123	2.18939e-08	1.17102e-06	9.81776
FAM162A	2.4467	7.91587	13.9061	2.19966e-08	1.17102e-06	9.81291
TACC1	-2.9692	4.76277	-13.9016	2.20713e-08	1.17102e-06	9.80939
THAP8	2.97596	4.86448	13.8907	2.2256e-08	1.1753e-06	9.80076
HIST2H3A	2.53222	8.39518	13.866	2.26782e-08	1.19203e-06	9.78127
CP	2.96801	6.54153	13.8593	2.27938e-08	1.19256e-06	9.776
CD81	2.00101	10.5717	13.7869	2.40917e-08	1.2489e-06	9.71856
PEMT	2.26316	5.39898	13.7645	2.4509e-08	1.26473e-06	9.70075
TMBIM4	2.42436	6.73091	13.7287	2.51924e-08	1.29409e-06	9.67221
POSTN	2.19087	5.82349	13.7116	2.55268e-08	1.30533e-06	9.65853
GSX2	2.31498	8.41986	13.7001	2.57535e-08	1.31099e-06	9.64935
ILDR2	-2.61793	4.74898	-13.6554	2.66569e-08	1.33566e-06	9.61356
CHSY1	3.4071	5.33884	13.6539	2.66875e-08	1.33566e-06	9.61237
H1FX	2.0214	6.59276	13.6517	2.6733e-08	1.33566e-06	9.6106
KLF2	2.66626	8.61178	13.6471	2.68289e-08	1.33566e-06	9.60689
HIST1H2AD	2.96513	5.66138	13.6396	2.69846e-08	1.33751e-06	9.60088
PODN	3.02004	6.9487	13.6209	2.7378e-08	1.35109e-06	9.58585
BNIP3L	2.15261	8.03281	13.6131	2.75448e-08	1.35341e-06	9.57955
VAX2	-4.01065	5.43011	-13.586	2.813e-08	1.37025e-06	9.55772
KCNK5	-2.46665	5.29203	-13.554	2.88389e-08	1.39875e-06	9.53187
RPS2	2.0703	11.9751	13.4098	3.22802e-08	1.55233e-06	9.41474
FOS	2.35846	9.08555	13.3327	3.42988e-08	1.64242e-06	9.35168
KLHL21	2.57936	7.45629	13.3096	3.49312e-08	1.66564e-06	9.33268
TRMT112	2.82437	9.15196	13.2698	3.60504e-08	1.70463e-06	9.29988
ECM1	2.21345	5.57379	13.2451	3.67624e-08	1.73105e-06	9.27953
METRNL	2.66354	6.83757	13.2295	3.72214e-08	1.74539e-06	9.26662
MGP	3.25804	9.82499	13.1362	4.00956e-08	1.84195e-06	9.18922
CD1B	-2.41176	8.41344	-13.0667	4.23948e-08	1.91043e-06	9.13117
ITGB1BP1	3.22882	6.91824	13.0618	4.25631e-08	1.91043e-06	9.12704
MEN1	2.00261	8.24899	13.0515	4.2916e-08	1.91697e-06	9.11845
HIST1H2BF	2.55091	6.86527	13.0455	4.3125e-08	1.91872e-06	9.11339
TC2N	3.3426	6.6474	12.9952	4.49105e-08	1.98255e-06	9.07114
NUPR1	2.23869	7.28515	12.9519	4.65098e-08	2.04517e-06	9.03468
STARD10	2.44809	4.89542	12.886	4.90686e-08	2.14932e-06	8.97888
SLC36A2	2.55568	7.56745	12.8546	5.03392e-08	2.19646e-06	8.95223
HIST1H3G	3.8085	5.59628	12.8469	5.06559e-08	2.20178e-06	8.9457
ALLC	-4.01704	5.58012	-12.7021	5.70427e-08	2.46988e-06	8.82188
WDR70	-2.30038	6.10623	-12.6833	5.79363e-08	2.499e-06	8.80566
C14orf109	-4.16393	7.96608	-12.6748	5.83419e-08	2.50693e-06	8.79839
RBP4	-2.5691	7.7036	-12.6684	5.86512e-08	2.51067e-06	8.79287
MT1G	-2.17672	8.00344	-12.6304	6.05254e-08	2.58112e-06	8.76005
CLU	-2.43201	5.96671	-12.6188	6.11061e-08	2.5829e-06	8.75009
TIMP1	2.17327	9.23267	12.616	6.12528e-08	2.5829e-06	8.74758
MAD1L1	-2.24499	7.10358	-12.5757	6.33328e-08	2.64562e-06	8.71273
NR1H3	2.28039	7.10596	12.5737	6.34425e-08	2.64562e-06	8.71093
PRDX6	2.12799	7.96225	12.5553	6.44181e-08	2.67643e-06	8.695
CRTAP	2.85186	6.33992	12.4411	7.08749e-08	2.89171e-06	8.59527
DNAJC9	2.97249	6.21454	12.441	7.0879e-08	2.89171e-06	8.59521
PLCXD3	2.43471	7.21371	12.3747	7.49434e-08	3.03561e-06	8.53696
TMEM128	2.56818	6.26495	12.3378	7.73177e-08	3.10949e-06	8.50438
C10orf10	3.36821	6.01603	12.3276	7.79874e-08	3.11542e-06	8.49537
COPZ2	2.15197	8.40102	12.3154	7.8793e-08	3.12435e-06	8.48463
FAM69B	-2.99174	8.22304	-12.2632	8.23648e-08	3.23196e-06	8.43829
HIST1H1A	2.90245	5.78207	12.1598	8.99607e-08	3.46978e-06	8.34607
HIST1H3F	2.79896	6.34857	12.1341	9.19617e-08	3.53489e-06	8.32306
PBX3	-2.87626	4.72458	-12.1087	9.39885e-08	3.5882e-06	8.30026
SULT1A1	2.07246	5.65028	12.0794	9.63938e-08	3.65552e-06	8.27383
ARHGEF9	2.97062	5.08178	12.0261	1.00924e-07	3.78918e-06	8.22578
SMCR8	2.23926	11.1361	12.0218	1.01307e-07	3.79096e-06	8.22182
GLT8D2	3.16092	5.22448	12.0077	1.02547e-07	3.81211e-06	8.20909
ENO1	2.44413	12.7687	11.961	1.06782e-07	3.93075e-06	8.16674
TUFT1	-2.13252	9.28915	-11.8777	1.14822e-07	4.19936e-06	8.09075
HIST1H2BB	2.1404	5.69041	11.8558	1.17042e-07	4.25511e-06	8.0707
ZCCHC3	3.04578	5.46918	11.8517	1.17465e-07	4.25511e-06	8.06692
EPHX4	-2.73716	4.37168	-11.8516	1.17476e-07	4.25511e-06	8.06682
HIST2H2AA4	2.30848	10.2648	11.8316	1.19555e-07	4.29504e-06	8.04845
PYCR2	2.80242	7.26392	11.83	1.19719e-07	4.29504e-06	8.04702
ID2	3.95172	7.21671	11.8093	1.21918e-07	4.34974e-06	8.02795
GPR108	-3.58751	6.00024	-11.8048	1.22398e-07	4.34974e-06	8.02384
ANKRD37	2.86176	5.40739	11.7495	1.28509e-07	4.48409e-06	7.97281
C20orf30	-2.55295	6.79219	-11.749	1.28559e-07	4.48409e-06	7.9724
CAMTA1	3.54042	6.07202	11.7324	1.30459e-07	4.53638e-06	7.95703
FMOD	2.03796	6.9771	11.6908	1.35345e-07	4.69183e-06	7.91851
SKP2	3.0376	5.035	11.6838	1.36191e-07	4.69235e-06	7.91198
GPR25	2.53728	8.54489	11.6728	1.37523e-07	4.72384e-06	7.90178
FOXF1	2.67082	5.03628	11.6485	1.40526e-07	4.81237e-06	7.87915
PLOD1	2.2183	8.58283	11.5779	1.49654e-07	5.07879e-06	7.81318
SFPQ	2.41697	5.09383	11.529	1.56342e-07	5.25841e-06	7.76734
DICER1	3.13338	5.86349	11.5225	1.57266e-07	5.27379e-06	7.76116
S100A4	2.03902	5.89207	11.4931	1.61476e-07	5.383e-06	7.73347
HES6	2.88007	4.98428	11.4313	1.70723e-07	5.6579e-06	7.67506
C7orf11	2.24669	6.87924	11.4168	1.72972e-07	5.71566e-06	7.66134
TOP2B	-3.17714	4.76421	-11.4036	1.75046e-07	5.76733e-06	7.64883
DHRS4L1	-3.82138	5.88784	-11.3711	1.80275e-07	5.87115e-06	7.61795
TMEM57	2.41505	7.50561	11.3538	1.83133e-07	5.93528e-06	7.60145
CTSF	2.12927	8.76182	11.3273	1.87601e-07	6.02294e-06	7.57616
NGEF	-3.06696	6.61865	-11.3075	1.9101e-07	6.11503e-06	7.55726
TFR2	2.51338	5.8896	11.2745	1.9686e-07	6.28452e-06	7.5256
PRM2	2.24241	6.61411	11.2357	2.03979e-07	6.47518e-06	7.48831
EME2	-2.27749	8.35719	-11.2217	2.06607e-07	6.52196e-06	7.47488
ZNF853	2.45404	4.7676	11.2	2.10772e-07	6.60904e-06	7.45392
ENO2	3.40573	8.73805	11.1982	2.1112e-07	6.60904e-06	7.45219
PGF	2.48902	5.97239	11.1656	2.17553e-07	6.7729e-06	7.42068
NFKBIB	-2.84934	6.0384	-11.1173	2.27469e-07	7.04282e-06	7.37387
HSPA1B	2.56037	6.78012	11.0719	2.37227e-07	7.32487e-06	7.32976
HIST1H3B	4.28163	7.39807	11.0193	2.49126e-07	7.6091e-06	7.27835
GPR146	2.16691	4.3172	10.993	2.55321e-07	7.77731e-06	7.25254
C16orf58	3.81141	6.27985	10.9587	2.63641e-07	8.00916e-06	7.21885
BAMBI	2.48454	4.72209	10.8742	2.85406e-07	8.55536e-06	7.13548
IER2	2.24425	8.97583	10.8588	2.89603e-07	8.65821e-06	7.12014
FUT4	3.89923	6.03553	10.8414	2.94388e-07	8.71228e-06	7.10291
RPL41	2.4202	7.00582	10.841	2.94495e-07	8.71228e-06	7.10253
C11orf74	-3.82392	6.58649	-10.7714	3.14561e-07	9.25742e-06	7.03323
LANCL1	2.09418	6.91355	10.7537	3.19919e-07	9.39065e-06	7.01547
ZNF234	2.92233	5.13971	10.746	3.22267e-07	9.43508e-06	7.00778
C1RL	2.43086	6.00435	10.6971	3.37657e-07	9.73263e-06	6.95872
TIPARP	-3.30567	4.74819	-10.6966	3.37811e-07	9.73263e-06	6.95824
WNT2B	-2.01975	9.48126	-10.6656	3.47979e-07	9.90363e-06	6.92705
HLA-DRB5	2.10042	6.34391	10.6543	3.51763e-07	9.9631e-06	6.91567
ETFA	-2.19035	6.79913	-10.6309	3.59738e-07	1.01129e-05	6.89209
ATF4	2.4403	6.89518	10.6138	3.65727e-07	1.02304e-05	6.87472
SERPINA5	2.71998	5.30044	10.5762	3.79203e-07	1.05551e-05	6.83665
HADH	2.01315	5.78715	10.5711	3.81062e-07	1.05808e-05	6.8315
RBM24	-3.25288	5.25397	-10.5345	3.94775e-07	1.09347e-05	6.7943
SEC22C	2.01607	6.28653	10.5048	4.06309e-07	1.11198e-05	6.764
GAGE10	-2.87567	5.32757	-10.4808	4.15888e-07	1.13525e-05	6.73947
COMP	2.33299	9.98445	10.4546	4.26634e-07	1.15621e-05	6.71262
OTUD4	-2.00254	9.50867	-10.4458	4.30315e-07	1.16339e-05	6.70358
IRX2	-3.85726	7.73377	-10.3809	4.58475e-07	1.22778e-05	6.63685
HIST1H2AI	2.90292	7.05485	10.36	4.67976e-07	1.24731e-05	6.61525
FPR1	3.03935	5.55767	10.3357	4.79289e-07	1.26605e-05	6.5901
KCTD12	2.1239	6.36489	10.3352	4.7949e-07	1.26605e-05	6.58966
TRAPPC10	-2.96039	6.25962	-10.302	4.95447e-07	1.29608e-05	6.55518
GGT6	-2.26073	6.37284	-10.2601	5.16349e-07	1.34453e-05	6.51166
TGFB1	2.38405	5.50896	10.2198	5.37412e-07	1.38516e-05	6.46955
DSEL	2.68258	4.89428	10.2185	5.38079e-07	1.38516e-05	6.46824
CRTC2	2.33115	5.71159	10.2097	5.42824e-07	1.38817e-05	6.459
POU5F1	-3.69699	7.07054	-10.2095	5.429e-07	1.38817e-05	6.45885
IVNS1ABP	2.08499	7.89986	10.1941	5.51287e-07	1.39688e-05	6.4427
CTSD	3.44878	8.15915	10.1806	5.58734e-07	1.40943e-05	6.42856
HLA-DRB1	2.68819	6.6398	10.1656	5.67134e-07	1.42426e-05	6.41284
MLEC	2.14255	4.37337	10.154	5.73744e-07	1.43227e-05	6.40064
CCDC9	2.43967	5.052	10.1511	5.75437e-07	1.43238e-05	6.39753
RPL31	2.60275	9.03764	10.1488	5.76755e-07	1.43251e-05	6.39512
UNC50	2.05655	5.93969	10.1169	5.95434e-07	1.46229e-05	6.36154
UBXN11	2.16895	6.5294	10.1151	5.96511e-07	1.46229e-05	6.35964
KRTAP19-2	-2.66337	4.67459	-10.1082	6.00649e-07	1.46925e-05	6.35235
HIST1H2AB	2.84581	5.56767	10.1017	6.04585e-07	1.47568e-05	6.34547
HFE	2.03548	5.75437	10.0986	6.06424e-07	1.47698e-05	6.34227
CYP1B1	3.41772	5.13716	10.0786	6.1873e-07	1.50256e-05	6.3211
GUSB	3.10251	6.54197	10.0027	6.67887e-07	1.6025e-05	6.24053
HBD	3.12644	6.47903	9.99355	6.74063e-07	1.60709e-05	6.23082
PTGER2	2.34118	5.11489	9.95403	7.01578e-07	1.65544e-05	6.18865
OSGEPL1	-2.27914	5.03553	-9.94972	7.0465e-07	1.65901e-05	6.18404
SPAG4	2.24839	5.69418	9.92386	7.23403e-07	1.69962e-05	6.15636
LEPRE1	2.80141	4.99601	9.89355	7.46066e-07	1.74923e-05	6.12383
ABCB11	2.77363	7.26432	9.86296	7.69714e-07	1.78982e-05	6.09093
NDUFA4	3.16926	5.50518	9.85929	7.72606e-07	1.79286e-05	6.08698
COL4A3	-2.37672	5.14618	-9.85381	7.76944e-07	1.79923e-05	6.08107
SLFN12L	2.95671	4.99956	9.82888	7.97023e-07	1.83445e-05	6.05417
CAMP	2.42446	4.621	9.80658	8.15462e-07	1.87308e-05	6.03005
RNF138	2.66741	7.21224	9.79578	8.24554e-07	1.88556e-05	6.01835
HMBOX1	3.15435	5.95365	9.76757	8.48826e-07	1.92353e-05	5.98776
CYTH3	2.48014	4.66023	9.76415	8.51821e-07	1.92529e-05	5.98404
CETN2	2.10634	5.10979	9.75913	8.56235e-07	1.9314e-05	5.97859
BCAP29	-2.14342	7.87335	-9.75102	8.63422e-07	1.93987e-05	5.96977
B3GNT7	2.01136	4.76963	9.71492	8.96217e-07	1.99441e-05	5.93045
SNAI1	3.15349	6.20334	9.6452	9.63427e-07	2.10629e-05	5.85417
CDON	-2.21338	4.92833	-9.64504	9.63588e-07	2.10629e-05	5.85399
FOXO1	2.65012	6.50169	9.60902	1.00043e-06	2.16588e-05	5.8144
CCNE2	-2.0014	6.34659	-9.59304	1.01726e-06	2.19811e-05	5.79679
ZNF22	2.11834	5.57389	9.57127	1.04068e-06	2.22983e-05	5.77278
CCL5	3.46611	6.34434	9.56161	1.05126e-06	2.24581e-05	5.76211
PRR20B	-2.35907	5.43507	-9.55035	1.06375e-06	2.25966e-05	5.74965
C1orf21	2.3004	6.14198	9.52722	1.08987e-06	2.29789e-05	5.72404
RIBC1	-2.83324	5.30218	-9.49712	1.12494e-06	2.363e-05	5.69062
USP20	-2.21935	7.94495	-9.49458	1.12795e-06	2.36493e-05	5.6878
HIST1H4D	2.62261	4.88995	9.4752	1.15123e-06	2.39597e-05	5.66623
C19orf52	2.20721	4.42129	9.44999	1.18229e-06	2.44708e-05	5.63814
S100A9	3.1892	5.84384	9.435	1.2012e-06	2.47715e-05	5.62139
RMND5B	2.76726	4.79255	9.4224	1.21734e-06	2.49466e-05	5.6073
BTNL3	-3.2698	5.51945	-9.41657	1.22488e-06	2.49967e-05	5.60078
UBAP1	-2.20088	4.86594	-9.41618	1.22539e-06	2.49967e-05	5.60034
HIST1H2AK	2.54996	7.10711	9.37575	1.27916e-06	2.586e-05	5.55501
AHNAK2	3.50765	6.06768	9.36696	1.29118e-06	2.60101e-05	5.54513
TNNT3	2.38595	5.70921	9.19353	1.55518e-06	3.02592e-05	5.3487
NFIA	-2.98339	4.62238	-9.18564	1.5685e-06	3.04564e-05	5.33969
PVALB	2.29879	4.27653	9.14551	1.63819e-06	3.15924e-05	5.29378
SLC43A3	-3.92152	7.91509	-9.10312	1.71544e-06	3.28579e-05	5.24511
ANGPTL6	2.74179	5.56692	9.03703	1.84384e-06	3.47868e-05	5.16886
ORMDL1	-3.6937	5.86538	-9.02802	1.86213e-06	3.49662e-05	5.15844
RPL13	2.35229	5.94808	8.89175	2.16401e-06	3.94444e-05	4.99969
VMA21	2.03821	5.81282	8.87548	2.20346e-06	3.997e-05	4.9806
GLTP	2.2147	5.45807	8.84117	2.28917e-06	4.11287e-05	4.94028
MTPAP	-2.15084	4.66366	-8.83804	2.29718e-06	4.11421e-05	4.93658
PDPN	2.89301	5.18204	8.81941	2.34541e-06	4.18067e-05	4.91463
TNFAIP6	3.72966	6.81733	8.8107	2.36831e-06	4.20161e-05	4.90436
CCL3	2.11076	4.73279	8.80813	2.37513e-06	4.20302e-05	4.90132
RASD1	-2.60596	5.93714	-8.78853	2.42776e-06	4.2677e-05	4.87816
BCL2L10	3.23736	5.62724	8.75477	2.52137e-06	4.41767e-05	4.83817
CRIP1	2.19046	7.94837	8.7496	2.53607e-06	4.43655e-05	4.83203
SLC5A3	2.07102	5.90761	8.74695	2.54361e-06	4.44172e-05	4.82889
ITFG2	3.07728	6.07878	8.72532	2.60623e-06	4.53122e-05	4.80319
ZNF14	2.19273	4.66215	8.71506	2.6365e-06	4.55583e-05	4.79098
AMZ2	2.04778	6.12157	8.69933	2.68367e-06	4.59074e-05	4.77224
KIAA0427	-2.73499	8.21675	-8.69922	2.68402e-06	4.59074e-05	4.7721
CFHR4	2.33642	4.99341	8.69699	2.69076e-06	4.59074e-05	4.76945
FAM75C1	3.00998	5.03777	8.6935	2.70139e-06	4.59074e-05	4.76528
CLNS1A	2.23181	6.50203	8.63641	2.88164e-06	4.85326e-05	4.697
CREB3L4	2.16999	4.9026	8.61917	2.93856e-06	4.91335e-05	4.67632
NXF3	2.22207	6.07142	8.61197	2.9627e-06	4.94557e-05	4.66767
SFRP5	3.34049	5.35348	8.55892	3.14732e-06	5.20759e-05	4.60377
KRT20	-2.43296	4.93639	-8.53536	3.23324e-06	5.33413e-05	4.5753
ALS2CR8	2.51315	6.80108	8.53362	3.23967e-06	5.33695e-05	4.57319
TLR9	2.77094	5.95453	8.47391	3.46944e-06	5.67412e-05	4.50075
FBXW8	-2.50682	6.27544	-8.45611	3.5413e-06	5.7666e-05	4.47907
SOCS6	2.10326	4.89047	8.43593	3.62468e-06	5.87875e-05	4.45446
EFNB1	-2.12409	4.65266	-8.42914	3.65325e-06	5.89884e-05	4.44616
DOK2	2.25992	4.64838	8.429	3.65383e-06	5.89884e-05	4.446
PAPL	2.37246	5.39906	8.42473	3.67192e-06	5.91117e-05	4.44077
SIVA1	2.31885	6.37783	8.38833	3.82994e-06	6.1133e-05	4.39622
ACTG2	2.03528	4.6312	8.37934	3.87006e-06	6.15993e-05	4.3852
SCG5	2.307	4.83945	8.3542	3.98478e-06	6.31585e-05	4.35431
PMVK	2.64066	5.47819	8.32122	4.14082e-06	6.49936e-05	4.31369
LYPD5	2.31844	5.53894	8.28523	4.31864e-06	6.73172e-05	4.26923
TRPV5	2.07479	6.15386	8.2752	4.36965e-06	6.80185e-05	4.25681
GPM6A	2.14812	5.66609	8.26993	4.39672e-06	6.83457e-05	4.25028
CCDC97	2.51625	6.07341	8.25834	4.45688e-06	6.89962e-05	4.23591
EGFL7	-2.13431	7.01666	-8.17157	4.93641e-06	7.52852e-05	4.12784
MEST	-3.9097	6.80738	-8.13043	5.1829e-06	7.8096e-05	4.0763
FAM3C	-3.66015	6.67811	-8.12261	5.23126e-06	7.86149e-05	4.06648
MRPS14	2.32363	4.85888	8.118	5.25995e-06	7.89411e-05	4.06069
C6orf225	2.1358	5.39106	8.10071	5.36924e-06	8.02616e-05	4.03894
ICAM3	2.40239	5.38215	8.08547	5.46753e-06	8.13007e-05	4.01976
CHPT1	2.64036	5.14902	8.04763	5.72011e-06	8.45935e-05	3.97199
RAI2	-2.61746	4.84193	-7.91446	6.71394e-06	9.72747e-05	3.80255
ZNF646	2.22131	4.91632	7.91222	6.73213e-06	9.74133e-05	3.79968
TEX11	-2.1499	7.84428	-7.88121	6.99006e-06	0.00010063	3.75991
DCN	2.30944	8.99326	7.86081	7.16546e-06	0.000102566	3.7337
MED11	2.32719	5.80717	7.8603	7.1699e-06	0.000102566	3.73305
ZNF521	2.22179	5.76744	7.85688	7.19978e-06	0.000102733	3.72865
FN1	2.92906	10.4357	7.84949	7.26488e-06	0.000103141	3.71912
PYGO2	-2.79114	7.41347	-7.84581	7.29753e-06	0.000103345	3.71438
NETO1	2.07099	4.45422	7.81982	7.53249e-06	0.00010614	3.68086
HMP19	2.82814	4.81805	7.8165	7.56304e-06	0.000106306	3.67658
ABCB6	2.28743	5.11718	7.80636	7.65736e-06	0.000107478	3.66347
PLXDC2	2.07875	5.67186	7.80549	7.66544e-06	0.000107478	3.66235
RGS2	2.66323	5.12102	7.77508	7.95615e-06	0.000110457	3.62298
PITPNM3	2.0327	5.88155	7.76723	8.03319e-06	0.00011115	3.61279
BAG1	2.47129	6.0223	7.73723	8.33476e-06	0.000114448	3.5738
SOX11	2.49272	5.48714	7.73274	8.38087e-06	0.000114829	3.56797
T	2.99088	7.10585	7.68487	8.8906e-06	0.000121344	3.50551
SLC7A6	-3.04269	6.39437	-7.67552	8.99393e-06	0.000122311	3.49329
AMPH	2.02193	4.78235	7.66669	9.09279e-06	0.000123063	3.48173
GAS1	4.94152	6.80156	7.62107	9.62229e-06	0.000128993	3.42186
FAM117A	2.59842	4.71681	7.59644	9.92192e-06	0.00013176	3.38942
OR51A2	-2.35981	4.59953	-7.5715	1.02355e-05	0.000134837	3.3565
GPR110	2.4341	5.6683	7.56397	1.03323e-05	0.000135773	3.34655
P2RY2	-2.60145	6.46101	-7.47161	1.16024e-05	0.000150022	3.22392
NOSTRIN	2.26911	4.64621	7.45197	1.18936e-05	0.000153086	3.1977
CBX6	-2.36346	5.16206	-7.44294	1.203e-05	0.00015449	3.18564
LAT	2.05028	6.88584	7.39652	1.27587e-05	0.000161282	3.12343
NLE1	-2.38504	7.75318	-7.38185	1.29988e-05	0.000163585	3.10372
PIGY	2.42047	5.87797	7.37659	1.3086e-05	0.000164499	3.09665
PIGT	-2.07892	8.38671	-7.34489	1.36253e-05	0.0001696	3.05393
LRRC4B	2.16674	4.83677	7.31752	1.411e-05	0.00017408	3.01696
KBTBD6	2.62208	5.17694	7.30611	1.43176e-05	0.000176256	3.00152
CD93	-2.25659	5.39517	-7.29713	1.44832e-05	0.000177907	2.98936
PMM1	2.41887	5.4881	7.26904	1.50148e-05	0.000183242	2.95123
ARMCX1	2.00889	5.88942	7.23104	1.57674e-05	0.000190168	2.89951
ING2	2.0134	6.22994	7.21207	1.61582e-05	0.000194053	2.87361
KCNJ2	2.24097	5.55415	7.20758	1.62522e-05	0.000194889	2.86748
B3GALT4	2.10872	5.18561	7.20327	1.63431e-05	0.00019565	2.86158
STARD8	2.03847	7.99303	7.18759	1.6678e-05	0.000198398	2.84013
C9orf4	2.47379	5.25328	7.15429	1.7414e-05	0.000204995	2.79447
AMY2B	2.18876	4.94017	7.15169	1.74729e-05	0.000205475	2.79089
MDH1B	2.20326	4.6466	7.11044	1.84367e-05	0.000213477	2.73412
PHF16	2.58994	4.76106	7.0827	1.91169e-05	0.00021933	2.69581
KRT16	2.83329	6.12553	7.06754	1.94998e-05	0.000222594	2.67484
OTOP3	2.29414	4.94888	7.0466	2.00424e-05	0.000226725	2.64582
NFIL3	2.11596	7.11095	7.02385	2.06504e-05	0.000231748	2.61423
SLC25A29	-2.06291	5.50473	-7.00533	2.11598e-05	0.000236336	2.58846
ANAPC1	2.40168	5.18191	7.00369	2.12057e-05	0.000236337	2.58617
GIT1	-2.26048	5.8	-6.99893	2.13391e-05	0.000237589	2.57954
FAM167A	2.81857	5.89337	6.99294	2.15081e-05	0.00023865	2.5712
PFKFB3	-2.02027	6.26187	-6.97223	2.21043e-05	0.000243708	2.5423
PDHA2	-2.05936	4.63372	-6.96442	2.23337e-05	0.000245758	2.53138
FBXO2	2.96787	5.20237	6.92134	2.36456e-05	0.000256202	2.47104
CLPTM1L	2.2198	6.33298	6.91333	2.38985e-05	0.000258694	2.45979
ANKH	2.18933	5.59124	6.87531	2.51391e-05	0.000268523	2.40629
BARX1	2.57316	5.27039	6.81823	2.7133e-05	0.000282348	2.32562
PRKCI	2.03884	4.73132	6.78994	2.81831e-05	0.000291664	2.28548
VILL	2.60346	5.53825	6.72602	3.07204e-05	0.000310529	2.19438
SFRS8	2.43198	5.77201	6.71794	3.10581e-05	0.000313381	2.18283
GTF2H2D	-2.70216	8.01863	-6.7144	3.12069e-05	0.000314364	2.17778
FPGS	-3.28263	5.4598	-6.70021	3.18131e-05	0.000318441	2.15745
NOC3L	2.70207	5.9468	6.69572	3.20071e-05	0.000319473	2.15103
TTC15	2.17055	5.67334	6.69179	3.21783e-05	0.000320394	2.14539
RAMP3	2.5428	6.98159	6.67349	3.29879e-05	0.000326728	2.11914
AP3M2	2.78928	5.18187	6.66462	3.33883e-05	0.000329251	2.10639
GLT25D1	2.0735	4.69484	6.65895	3.36472e-05	0.00033066	2.09823
SFT2D3	2.10963	5.72537	6.65853	3.36662e-05	0.00033066	2.09763
PER3	2.52593	5.794	6.59528	3.67028e-05	0.000356952	2.00639
BTRC	2.00972	6.09556	6.59455	3.67398e-05	0.000357005	2.00533
FSTL5	2.12069	4.52997	6.52428	4.04642e-05	0.000386875	1.90333
BSDC1	2.02286	4.82353	6.50883	4.13362e-05	0.000392555	1.88082
TSPAN31	2.01968	5.66432	6.50812	4.1377e-05	0.000392612	1.87977
FOXC1	-2.42201	5.80759	-6.49064	4.23885e-05	0.000399526	1.85427
PTCH2	-2.39718	6.82758	-6.47898	4.30779e-05	0.000405011	1.83723
CYP26C1	2.13467	6.06848	6.47235	4.34753e-05	0.000407408	1.82753
TCEANC	-2.19776	5.08479	-6.45812	4.4342e-05	0.000414139	1.80668
KRT75	-2.70701	4.51719	-6.43928	4.55175e-05	0.000423369	1.77905
C5orf62	2.14753	7.21437	6.43258	4.59435e-05	0.000426278	1.76922
ZAK	2.42566	5.52568	6.39714	4.82688e-05	0.000441513	1.71709
CST3	2.14016	8.26661	6.38662	4.89831e-05	0.000445698	1.70158
ZNF629	-2.24976	4.91323	-6.28889	5.61851e-05	0.000494893	1.55677
MXRA8	2.34344	5.80962	6.27984	5.69067e-05	0.000499413	1.5433
SLC22A9	2.19458	4.47289	6.271	5.76213e-05	0.000504008	1.53013
C14orf179	2.02561	5.68547	6.26917	5.77707e-05	0.000504924	1.5274
SLC2A3	2.15139	5.05447	6.2598	5.85411e-05	0.000510867	1.51342
PSMC6	-2.24191	4.60126	-6.22743	6.12864e-05	0.000527091	1.46505
COQ9	-2.34749	4.97318	-6.20944	6.28724e-05	0.000538651	1.43809
MARVELD3	-2.5618	4.44919	-6.11263	7.21895e-05	0.000602521	1.29231
GSTT1	-2.06122	4.49524	-6.03892	8.02678e-05	0.000653535	1.18045
SLC6A18	2.87664	5.30682	6.02589	8.17926e-05	0.000661659	1.1606
CD24	-2.04727	7.78395	-5.95606	9.05137e-05	0.000716313	1.0538
ITPKA	2.14898	5.08171	5.9513	9.1143e-05	0.000719279	1.04649
IRX3	2.12634	5.64318	5.94672	9.17527e-05	0.000723081	1.03947
LZIC	2.49401	5.443	5.91015	9.67822e-05	0.000754821	0.983223
RABAC1	2.09339	7.18025	5.89197	9.93917e-05	0.00076828	0.955187
NKAIN2	-2.09174	5.26321	-5.80183	0.000113481	0.000851814	0.815526
CST2	2.14711	4.81818	5.78695	0.000116003	0.000865946	0.792376
TNNC2	2.03975	5.56154	5.78363	0.000116575	0.000868825	0.787202
KRT19	-2.45573	10.5078	-5.78022	0.000117165	0.000871681	0.781881
TBC1D10A	-2.22657	4.88096	-5.74174	0.000124044	0.000912646	0.721802
AMY1C	2.38989	4.95812	5.72899	0.000126416	0.00092588	0.701857
TNF	-2.17497	4.87588	-5.70745	0.000130536	0.000948064	0.668097
PRRX2	2.2136	5.1936	5.64976	0.000142287	0.00101579	0.577369
RHOB	2.11836	9.56284	5.63676	0.000145088	0.00103252	0.556858
SRI	-2.17471	6.25905	-5.61258	0.000150454	0.00106467	0.518648
CDKN1A	-2.00075	4.97404	-5.56761	0.000161002	0.0011183	0.447367
MMP2	-2.84941	5.30864	-5.51504	0.000174337	0.00119405	0.363682
EFCAB5	-2.34716	4.86774	-5.4623	0.000188898	0.00126691	0.279349
QRFP	2.01812	4.86938	5.44499	0.000193954	0.00129496	0.25159
TRIB3	2.13745	6.85394	5.43174	0.000197921	0.00131185	0.23031
RRAD	-2.16873	5.62288	-5.43108	0.00019812	0.0013124	0.229254
NANOS2	2.27872	4.78737	5.40647	0.000205729	0.0013525	0.189656
HDAC9	-2.16028	5.03168	-5.37158	0.000217047	0.00140403	0.133395
KREMEN1	2.02698	5.10745	5.35861	0.000221421	0.00142516	0.112439
ZHX1	-2.45937	5.60412	-5.34863	0.000224853	0.00144296	0.096284
MYO5C	2.35347	6.83783	5.34196	0.000227177	0.00145375	0.0854851
SPNS3	-2.07055	4.88282	-5.31763	0.00023587	0.00149667	0.0460516
AMIGO3	2.47814	5.69056	5.29546	0.000244098	0.00153509	0.0100515
HELB	-3.532	6.85981	-5.29068	0.000245913	0.00154392	0.00227414
CD164L2	-2.43565	5.74171	-5.26537	0.000255757	0.00158721	-0.0389256
CTAGE5	2.61527	5.53734	5.25113	0.00026148	0.00161651	-0.0621508
COPG	2.75805	5.79173	5.15665	0.000303044	0.00180532	-0.216904
TMEM173	-2.12716	5.17105	-5.13852	0.000311787	0.00184477	-0.246729
DCAF15	2.03829	6.67653	5.12461	0.000318679	0.00187572	-0.269651
LRP12	2.13582	5.61991	5.09565	0.000333552	0.00194102	-0.317462
GPR155	-2.14364	5.90094	-5.09451	0.000334149	0.0019425	-0.319337
EPHA10	-2.31616	5.77714	-5.08379	0.000339848	0.00196251	-0.337061
ATP11C	-2.42024	4.79934	-5.07688	0.000343579	0.00197708	-0.348504
EVI5L	-3.16615	5.39554	-5.07298	0.000345703	0.00198415	-0.354961
ACTL6A	-4.7048	7.64482	-5.06901	0.000347879	0.00198939	-0.361537
PICALM	-2.04386	5.48533	-5.04543	0.000361103	0.00204655	-0.400624
IGFN1	-2.06994	4.86661	-5.00724	0.00038366	0.00214687	-0.464088
LAPTM4B	-2.17883	6.51909	-4.97132	0.00040623	0.00225593	-0.523939
ATF5	3.20164	5.68148	4.95205	0.000418917	0.00229592	-0.556129
WWP2	2.0584	5.40387	4.87208	0.000476204	0.00253251	-0.690224
ST6GALNAC1	2.35093	4.56108	4.86364	0.00048271	0.00255988	-0.704415
PLBD2	-2.07275	5.07511	-4.84097	0.000500666	0.00263042	-0.7426
INTU	2.34667	5.44964	4.77336	0.000558519	0.00286901	-0.856875
C1orf128	2.29553	5.27173	4.7251	0.000604088	0.00303683	-0.938783
TUBB3	-2.4966	5.7879	-4.67949	0.000650766	0.0032171	-1.01647
EDAR	2.1705	4.61549	4.65089	0.000681958	0.00333628	-1.06532
ATG9A	-2.97528	6.30678	-4.63637	0.000698394	0.00339027	-1.09016
FAM64A	2.07789	5.54456	4.57932	0.000767105	0.00363025	-1.18799
HLA-DRA	3.0846	5.73488	4.57333	0.000774709	0.00365858	-1.19827
F2RL1	-2.23879	5.11139	-4.49405	0.000883315	0.00401659	-1.33491
SETD6	-2.09476	5.1577	-4.43972	0.00096688	0.00429509	-1.42897
TGFBR2	2.38489	6.9838	4.42646	0.000988499	0.00436198	-1.45197
DEDD	-3.08335	6.20603	-4.40917	0.00101747	0.00446366	-1.482
TUBB2B	3.60979	6.19633	4.33806	0.00114625	0.00488819	-1.60584
C6orf97	-2.04184	4.84932	-4.33462	0.0011529	0.00490731	-1.61185
TOX2	-2.0601	5.70456	-4.33139	0.00115918	0.00493032	-1.61749
FNDC3B	-2.23014	8.37726	-4.23587	0.00136191	0.00556435	-1.78474
COL4A1	-2.38909	7.4093	-4.22619	0.00138445	0.00563311	-1.80176
HIST1H4I	2.31191	6.34954	4.20953	0.00142412	0.00576432	-1.83104
ADAM9	-2.12188	5.16476	-4.15554	0.00156102	0.00616389	-1.92612
CXCL1	-2.20211	8.8578	-4.14726	0.00158321	0.0062186	-1.94073
MYOD1	-2.36874	4.67425	-4.11238	0.0016803	0.00652323	-2.00233
DAK	-2.5944	5.53227	-4.09558	0.00172929	0.00666076	-2.03205
PRSS23	-2.11059	6.09635	-3.9555	0.00220009	0.00798745	-2.28076
AGRN	-2.81251	8.04423	-3.83988	0.00268832	0.00930781	-2.48721
CXCL2	-2.05954	5.28372	-3.82011	0.00278244	0.00955754	-2.52261
AIF1L	-2.86135	7.76426	-3.81333	0.00281551	0.00964185	-2.53476
SP100	-2.16188	5.30472	-3.80681	0.00284769	0.00971963	-2.54644
FLT4	-2.41882	4.84771	-3.79407	0.00291165	0.00989017	-2.56928
E2F1	2.20627	7.03576	3.79115	0.00292655	0.00992883	-2.57452
UCHL1	-2.65029	7.02719	-3.74989	0.00314524	0.0104881	-2.64854
SLC35B3	-2.29876	6.54235	-3.69662	0.00345282	0.011258	-2.74427
MBNL3	2.13615	6.65145	3.66178	0.00367064	0.011803	-2.80697
H2AFX	2.10293	6.74046	3.65573	0.0037099	0.0119048	-2.81786
ACTR3	-2.27893	6.10097	-3.63025	0.00387991	0.0122988	-2.86374
LOC730755	-3.02591	7.94729	-3.5954	0.00412567	0.0128548	-2.92658
ARHGEF37	-2.61736	5.25037	-3.53848	0.00456187	0.0139334	-3.02927
DGAT1	-2.71488	5.13185	-3.42069	0.00562132	0.0164066	-3.24211
ANXA3	-2.09848	5.53763	-3.27457	0.00729346	0.0200336	-3.5064
NOD1	-2.53528	4.66052	-3.25166	0.00759832	0.0207262	-3.54784
PDZK1IP1	-2.84625	6.87587	-3.04831	0.0109399	0.0274371	-3.91512
EXTL3	-2.49114	4.73746	-2.96387	0.0127326	0.0308648	-4.06712
MSMP	2.99242	6.61214	2.9383	0.0133315	0.0320688	-4.11304
CSF2	-2.29329	6.12867	-2.84091	0.0158835	0.0368506	-4.28753
